# Supplementary material for: Novel HIV-1 Knockdown Targets Identified by an Enriched Kinases/Phosphatases shRNA Library Using a Long-Term Iterative Screen in Jurkat T-Cells
Source: PLoS One. 2010 Feb 17;5(2):e9276. doi: 10.1371/journal.pone.0009276 (PMC2822867; doi:10.1371/journal.pone.0009276)
Supplement: Table S4 — Canonical Pathways involving identified genes. Representation of the different canonical pathways where the genes identified in this study can play a role. The representativeness of each pathway in our study population and the ratio of our genes in the canonical pathway were calculated by IPA-Ingenuity Systems Software. (0.04 MB XLS) [file pone.0009276.s011.xls]

## Sheet: Sheet0
Table S4. Canonical Pathways involving identified genes.
© 2000-2009 Ingenuity Systems, Inc. All rights reserved.
Ingenuity Canonical Pathways	-Log(P-value)	Ratio	Molecules
HGF Signaling	4,11E00	2,88E-02	MAPK9, PRKD1, MAP3K2
GNRH Signaling	3,8E00	2,1E-02	MAPK9, PRKD1, MAP3K2
Production of Nitric Oxide and Reactive Oxygen Species in Macrophages	3,53E00	1,61E-02	MAPK9, PRKD1, MAP3K2
Huntington's Disease Signaling	3,18E00	1,27E-02	SGK1, MAPK9, PRKD1
CD27 Signaling in Lymphocytes	3,08E00	3,51E-02	MAPK9, MAP3K2
Xenobiotic Metabolism Signaling	2,91E00	1,02E-02	MAPK9, PRKD1, MAP3K2
ERK5 Signaling	2,88E00	2,9E-02	SGK1, MAP3K2
LPS-stimulated MAPK Signaling	2,79E00	2,5E-02	MAPK9, PRKD1
CCR5 Signaling in Macrophages	2,78E00	2,2E-02	MAPK9, PRKD1
VDR/RXR Activation	2,71E00	2,5E-02	WT1, PRKD1
Aldosterone Signaling in Epithelial Cells	2,59E00	2,04E-02	SGK1, PRKD1
SAPK/JNK Signaling	2,58E00	2,04E-02	MAPK9, MAP3K2
Fc Epsilon RI Signaling	2,48E00	1,9E-02	MAPK9, PRKD1
Cholecystokinin/Gastrin-mediated Signaling	2,47E00	1,92E-02	MAPK9, PRKD1
14-3-3-mediated Signaling	2,43E00	1,75E-02	MAPK9, PRKD1
IL-12 Signaling and Production in Macrophages	2,41E00	1,52E-02	MAPK9, PRKD1
Nicotinate and Nicotinamide Metabolism	2,41E00	1,47E-02	SGK1, MAPK9
Renin-Angiotensin Signaling	2,39E00	1,67E-02	MAPK9, PRKD1
Type II Diabetes Mellitus Signaling	2,27E00	1,27E-02	MAPK9, PRKD1
Hepatic Cholestasis	2,21E00	1,21E-02	MAPK9, PRKD1
Inositol Phosphate Metabolism	2,18E00	1,14E-02	SGK1, MAPK9
B Cell Receptor Signaling	2,17E00	1,29E-02	MAPK9, MAP3K2
Germ Cell-Sertoli Cell Junction Signaling	2,16E00	1,24E-02	MAPK9, MAP3K2
CXCR4 Signaling	2,12E00	1,19E-02	MAPK9, PRKD1
RAR Activation	2,08E00	1,12E-02	MAPK9, PRKD1
IL-8 Signaling	2,06E00	1,07E-02	MAPK9, PRKD1
NRF2-mediated Oxidative Stress Response	2,04E00	1,08E-02	MAPK9, PRKD1
Endothelin-1 Signaling	2,03E00	1,08E-02	MAPK9, PRKD1
Leukocyte Extravasation Signaling	2,02E00	1,03E-02	MAPK9, PRKD1
Cardiac Hypertrophy Signaling	1,8E00	8,23E-03	MAPK9, MAP3K2
IL-22 Signaling	1,66E00	3,7E-02	MAPK9
4-1BB Signaling in T Lymphocytes	1,58E00	2,78E-02	MAPK9
Nucleotide Excision Repair Pathway	1,54E00	2,86E-02	RAD23B
April Mediated Signaling	1,51E00	2,38E-02	MAPK9
Mechanisms of Viral Exit from Host Cells	1,5E00	2,27E-02	PRKD1
B Cell Activating Factor Signaling	1,48E00	2,27E-02	MAPK9
Molecular Mechanisms of Cancer	1,48E00	5,38E-03	MAPK9, PRKD1
MIF Regulation of Innate Immunity	1,45E00	2,08E-02	MAPK9
FcγRIIB Signaling in B Lymphocytes	1,45E00	1,79E-02	MAPK9
ATM Signaling	1,37E00	1,92E-02	MAPK9
Myc Mediated Apoptosis Signaling	1,33E00	1,67E-02	MAPK9
Thrombopoietin Signaling	1,32E00	1,61E-02	PRKD1
Induction of Apoptosis by HIV1	1,31E00	1,54E-02	MAPK9
CD40 Signaling	1,29E00	1,45E-02	MAPK9
Calcium-induced T Lymphocyte Apoptosis	1,29E00	1,54E-02	PRKD1
Activation of IRF by Cytosolic Pattern Recognition Receptors	1,28E00	1,37E-02	MAPK9
Macropinocytosis Signaling	1,27E00	1,39E-02	PRKD1
Erythropoietin Signaling	1,25E00	1,32E-02	PRKD1
IL-3 Signaling	1,24E00	1,37E-02	PRKD1
Growth Hormone Signaling	1,24E00	1,37E-02	PRKD1
IL-17 Signaling	1,23E00	1,37E-02	MAPK9
Agrin Interactions at Neuromuscular Junction	1,23E00	1,39E-02	MAPK9
Caveolar-mediated Endocytosis Signaling	1,22E00	1,22E-02	MAP3K2
NF-κB Activation by Viruses	1,22E00	1,23E-02	PRKD1
Reelin Signaling in Neurons	1,22E00	1,3E-02	MAPK9
Prolactin Signaling	1,21E00	1,28E-02	PRKD1
BMP signaling pathway	1,21E00	1,25E-02	MAPK9
Melatonin Signaling	1,19E00	1,28E-02	PRKD1
TGF-β Signaling	1,18E00	1,16E-02	MAPK9
Factors Promoting Cardiogenesis in Vertebrates	1,17E00	1,12E-02	PRKD1
p53 Signaling	1,14E00	1,12E-02	WT1
IL-6 Signaling	1,13E00	1,05E-02	MAPK9
Virus Entry via Endocytic Pathways	1,13E00	1,04E-02	PRKD1
HMGB1 Signaling	1,13E00	1,02E-02	MAPK9
Neuregulin Signaling	1,12E00	1E-02	PRKD1
FXR/RXR Activation	1,11E00	1E-02	MAPK9
Fcγ Receptor-mediated Phagocytosis in Macrophages and Monocytes	1,11E00	9,62E-03	PRKD1
HIF1α Signaling	1,1E00	9,52E-03	MAPK9
G Beta Gamma Signaling	1,09E00	8,55E-03	PRKD1
α-Adrenergic Signaling	1,09E00	9,35E-03	PRKD1
Glioma Signaling	1,09E00	8,93E-03	PRKD1
Neuropathic Pain Signaling In Dorsal Horn Neurons	1,08E00	9,62E-03	PRKD1
Pancreatic Adenocarcinoma Signaling	1,07E00	8,62E-03	MAPK9
Type I Diabetes Mellitus Signaling	1,07E00	8,77E-03	MAPK9
Natural Killer Cell Signaling	1,05E00	8,7E-03	PRKD1
Gα12/13 Signaling	1,04E00	8,13E-03	MAPK9
Cdc42 Signaling	1,04E00	7,58E-03	MAPK9
fMLP Signaling in Neutrophils	1,04E00	7,87E-03	PRKD1
CD28 Signaling in T Helper Cells	1,03E00	8E-03	MAPK9
Synaptic Long Term Potentiation	1,03E00	8,7E-03	PRKD1
CCR3 Signaling in Eosinophils	1,03E00	8,2E-03	PRKD1
Androgen Signaling	1,02E00	6,9E-03	PRKD1
Corticotropin Releasing Hormone Signaling	1E00	7,35E-03	PRKD1
p70S6K Signaling	9,97E-01	7,63E-03	PRKD1
Insulin Receptor Signaling	9,74E-01	7,25E-03	SGK1
mTOR Signaling	9,47E-01	6,41E-03	PRKD1
Synaptic Long Term Depression	9,32E-01	6,1E-03	PRKD1
Mitochondrial Dysfunction	9,13E-01	5,81E-03	MAPK9
Dendritic Cell Maturation	9,13E-01	5,78E-03	MAPK9
Acute Phase Response Signaling	8,72E-01	5,65E-03	MAPK9
ILK Signaling	8,7E-01	5,38E-03	MAPK9
CREB Signaling in Neurons	8,63E-01	5,15E-03	PRKD1
Thrombin Signaling	8,25E-01	4,9E-03	PRKD1
LPS/IL-1 Mediated Inhibition of RXR Function	8,14E-01	4,88E-03	MAPK9
Colorectal Cancer Metastasis Signaling	7,51E-01	4,05E-03	MAPK9
Glucocorticoid Receptor Signaling	7,13E-01	3,57E-03	MAPK9
Axonal Guidance Signaling	5,72E-01	2,47E-03	PRKD1
